# Supplementary material for: Visual Assessment and Information Effects on Consumer Acceptance of Insect-Based Foods: The Role of Attitudes, Knowledge, and Sociodemographics
Source: Foods. 2026 May 12;15(10):1703. doi: 10.3390/foods15101703 (PMC13205508; doi:10.3390/foods15101703)
Supplement: Supplementary file 1 [file foods-15-01703-s001.zip]

Archive with 1 entries (1 files):
- foods-4268778-supplementary.pdf
